# Supplementary material for: Isolation and Characterization of Exosomes from Cancer Cells Using Antibody-Functionalized Paddle Screw-Type Devices and Detection of Exosomal miRNA Using Piezoelectric Biosensor
Source: Sensors (Basel). 2024 Aug 21;24(16):5399. doi: 10.3390/s24165399 (PMC11359151; doi:10.3390/s24165399)
Supplement: Supplementary file 1 [file sensors-24-05399-s001.zip]

Archive with 1 entries (1 files):
- sensors-3131389-supplementary.pdf
